# Supplementary material for: Identification of proteins exhibiting in vitro RNA chaperone activity through gradient profiling in the Lyme disease spirochete, Borrelia burgdorferi
Source: RNA Biol. 2026 Jun 3;23(1):1–23. doi: 10.1080/15476286.2026.2684395 (PMC13285594; doi:10.1080/15476286.2026.2684395)
Supplement: Table S4.xlsx [file KRNB_A_2684395_SM7919.xlsx]

## Sheet: Table S4
	in-solution					gel
	annealing		displacement			annealing		displacement
Sample	rate (k) s-1	fold Change	rate (k) s-1		Sample	rate (k) s-1	fold Change	rate (k) s-1	fold Change
RNA only	3.153e-06	1	No SD		RNA only	0.0003895	1	0.0001066	1
StpA	5.468e-05	17.3422	6.002e-07		StpA	0.003444	8.84211	0.001763	16.5385
BosR	4.686e-06	1.4862	1.816e-07		BosR	0.001949	5.00385	1.257e-16	1.17917e-12
BpuR	1.718e-05	5.44878	7.115e-07		BpuR	0.001048	2.69063	1.949e-05	0.182833
CheY2	4.954e-06	1.5712	4.088e-07		CheY2	0.002998	7.69705	0.0002743	2.57317
EbfC	3.618e-06	1.14748	No SD		EbfC	0.001182	3.03466	2.244e-07	0.00210507
FlgV	1.7e-05	5.39169	2.605e-07		FlgV	0.00716	18.3825	0.0003021	2.83396
KhpA	3.84e-06	1.21789	2.2e-07		KhpA	0.0007995	2.05263	2.861e-16	2.68386e-12
RRF	8.52e-06	2.70219	1.304e-07		RRF	0.001821	4.67522	4.149e-05	0.389212
SSB	3.635e-06	1.15287	1.018e-07		SSB	0.000458	1.17587	2.271e-16	2.13039e-12
BB0713	7.761e-06	2.46147	3.632e-07		BB0713	0.001667	4.27985	2.83e-05	0.265478
BB0749	5.218e-05	16.5493	8.554e-05		BB0749	0.003217	8.25931	0.002201	20.6473
BB0796	6.848e-05	21.719	9.428e-07		BB0796	0.0008206	2.1068	9.446e-05	0.886116
GrpE	3.741e-06	1.18649	No SD		GrpE	0.000409	1.05006	8.863e-16	8.31426e-12
Protein-dependent in-solution and gel-base annealing and strand displacement rate constants and fold change in the absence and presence of protien.
Strand displacement was not measurable in the absence of protein. Values are means±standrd deviations fo at least three experiments.
No strand displacement is dentoed as No SD.
