# Supplementary material for: Identification of proteins exhibiting in vitro RNA chaperone activity through gradient profiling in the Lyme disease spirochete, Borrelia burgdorferi
Source: RNA Biol. 2026 Jun 3;23(1):1–23. doi: 10.1080/15476286.2026.2684395 (PMC13285594; doi:10.1080/15476286.2026.2684395)
Supplement: Table S3.xlsx [file KRNB_A_2684395_SM7917.xlsx]

## Sheet:  Plasmid
Protein/Plasmid	5' BamHI sequence	ORF sequence codon optomized for E. coli	3' HindIII sequence	Vector	Final Construct Name	Final Construct Sequence
BosR	GGATCC	ATGAATGACAACATAATTGATGTACACTCAGCGCTGGAAAAAGTTGGTATTACCAATGATCCGGTCCTGCTGAAGAACCTGACCAGCGAACTCGGCATGAAGGCGAGCCATAGCCGTAATCGTATTATCTTATATATCGCCTCTAATCCGAAAGAGTACTTCACCGCGAAAGAGGTGTACAACAAGCTGATTAAGGAGATCCCGAGCCTGTCCAAAGCGACCGTTTATAACACCTTGAATATTTTGAAGGAGCGCAACATTTTGAAGGACATCAAGACGACTGACCAGAAAGAGACGAAGTTCTATCTGTCTCTGGCATCGACCATTGCGCACTTTAAATGCAATAAGTGCAACCAAGTTCACCCGATTCAGCTGGATGATATCAAGGACATCTTGAAG…	AAGCTT
BosR_pET-30a(+)				pET-30a(+)	BosR_pET-30a(+)	TGGCGAATGGGACGCGCCCTGTAGCGGCGCATTAAGCGCGGCGGGTGTGGTGGTTACGCGCAGCGTGACCGCTACACTTGCCAGCGCCCTAGCGCCCGCTCCTTTCGCTTTCTTCCCTTCCTTTCTCGCCACGTTCGCCGGCTTTCCCCGTCAAGCTCTAAATCGGGGGCTCCCTTTAGGGTTCCGATTTAGTGCTTTACGGCACCTCGACCCCAAAAAACTTGATTAGGGTGATGGTTCACGTAGTGGGCCATCGCCCTGATAGACGGTTTTTCGCCCTTTGACGTTGGAGTCCACGTTCTTTAATAGTGGACTCTTGTTCCAAACTGGAACAACACTCAACCCTATCTCGGTCTATTCTTTTGATTTATAAGGGATTTTGCCGATTTCGGCCTATTG…
BpuR	GGATCC	ATGGGGGAGAGGGGAGAAGTATATTCAGAAAAGTTGTTTACGGAATCGGAGCGCACCTATTTCTTTAATGTTAAAGAGAACCGTAAAGGCGACTACTTCCTGAATATCGTGGAATCCAAACGTTCTCCGAGCGGTGACTTCGAGCGCCATAGCATCTTCGTGTATGAGGAAAACATCAACGAATTTGAGTCCAACCTGCTGAAAGCGATTGCAGTTATTAAACAGAAAGTCAGCACCGGTTCCGTGGGTAGCAGTGCTCGTCACAACAAGGGCTACGGCGAGTATGGTGAACGTAGCAAGCTGGATGATAGCCGTTTTGATAAGAAGAGCCACCTTTCTGGCGGTCGCTTCAAAAAGAAGGACTACTAA	AAGCTT
BpuR_pET-30a(+)				pET-30a(+)	BpuR_pET-30a(+)	TGGCGAATGGGACGCGCCCTGTAGCGGCGCATTAAGCGCGGCGGGTGTGGTGGTTACGCGCAGCGTGACCGCTACACTTGCCAGCGCCCTAGCGCCCGCTCCTTTCGCTTTCTTCCCTTCCTTTCTCGCCACGTTCGCCGGCTTTCCCCGTCAAGCTCTAAATCGGGGGCTCCCTTTAGGGTTCCGATTTAGTGCTTTACGGCACCTCGACCCCAAAAAACTTGATTAGGGTGATGGTTCACGTAGTGGGCCATCGCCCTGATAGACGGTTTTTCGCCCTTTGACGTTGGAGTCCACGTTCTTTAATAGTGGACTCTTGTTCCAAACTGGAACAACACTCAACCCTATCTCGGTCTATTCTTTTGATTTATAAGGGATTTTGCCGATTTCGGCCTATTG…
SSB	GGATCC	ATGGCTGATATAAATTCATTAGTATTAAGTGGCCGTCTGACGCGTGATTCCGAGTTAAGCTACACCGAATCTGGCATGGCGGTGCTGCGTTTTAGCATTGCTAATAATCGTCGTATGAAAAAGAACGACGAGTGGATTGACTACCCGCAATATTTCGATTGCGTCATCTTCTCGAAACGCGCAGAATCTTTGAATGATTATCTGAAGAAGGGTAAACAGGTTGTTGTAAGCGGCTCCCTGAAATACGAGAGCTGGCAAGATCGCAACACTGGTGATAAGCGCAGCAAGGTGAACATTTTTGTTGACAATCTGCAAATGTTCTCAAGCGGTTCGAACACCATTCAGATGCAGGACAGCGATGTTAACAGCTTGACCAACCACAAAAAAGAAGACGTCGTG…	AAGCTT
SSB_pET-30a(+)				pET-30a(+)	SSB_pET-30a(+)	TGGCGAATGGGACGCGCCCTGTAGCGGCGCATTAAGCGCGGCGGGTGTGGTGGTTACGCGCAGCGTGACCGCTACACTTGCCAGCGCCCTAGCGCCCGCTCCTTTCGCTTTCTTCCCTTCCTTTCTCGCCACGTTCGCCGGCTTTCCCCGTCAAGCTCTAAATCGGGGGCTCCCTTTAGGGTTCCGATTTAGTGCTTTACGGCACCTCGACCCCAAAAAACTTGATTAGGGTGATGGTTCACGTAGTGGGCCATCGCCCTGATAGACGGTTTTTCGCCCTTTGACGTTGGAGTCCACGTTCTTTAATAGTGGACTCTTGTTCCAAACTGGAACAACACTCAACCCTATCTCGGTCTATTCTTTTGATTTATAAGGGATTTTGCCGATTTCGGCCTATTG…
FlgV	GGATCC	ATGTTTATATCAAGGGAACTAAAATATATTTTGCTGACCAGCGTTTCCGCGCTGTTTATCAGTGCTGTGCTGGGTCTTTTCTGCGGTCTGTCTTTTTTCACCATTCTGGTTCGCTCCTTGCTGCAGTTTGTGTTTTTCTTCGTGATCGGCTTGCTCATTGAGTATATCTTTAAGAAGTACCTGAGCAATCTATTTAGCACTGAACTGTCTGGCAATATGGAAAACAAACCGCAAGATGATAAAAAATCCGATAAGGACTTCAAAGAAAACCTGGACTTCCAGAATAAGAACAGCTTATATGAAAATAGCCAAAACATTTCGAGCAGCGGCGATTTCATCGAGGAAGTTAAAAAATACAAATTCGAGACGGAGGACGTGTCCCGTGGTAGCGACAAGAAC…	AAGCTT
FlgV_pET-30a(+)				pET-30a(+)	FlgV_pET-30a(+)	TGGCGAATGGGACGCGCCCTGTAGCGGCGCATTAAGCGCGGCGGGTGTGGTGGTTACGCGCAGCGTGACCGCTACACTTGCCAGCGCCCTAGCGCCCGCTCCTTTCGCTTTCTTCCCTTCCTTTCTCGCCACGTTCGCCGGCTTTCCCCGTCAAGCTCTAAATCGGGGGCTCCCTTTAGGGTTCCGATTTAGTGCTTTACGGCACCTCGACCCCAAAAAACTTGATTAGGGTGATGGTTCACGTAGTGGGCCATCGCCCTGATAGACGGTTTTTCGCCCTTTGACGTTGGAGTCCACGTTCTTTAATAGTGGACTCTTGTTCCAAACTGGAACAACACTCAACCCTATCTCGGTCTATTCTTTTGATTTATAAGGGATTTTGCCGATTTCGGCCTATTG…
KhpA	GGATCC	ATGAAAGAATATGGAAATGAAATAGAGCTAATCGAGTTCATCGTGAAGTCCTTGGTTGACAAAGAAGATGAGGTTAAGCTGAACGTGATTGAGGGCGAAAAGAGCACCATTTTGGAGCTGCGTGTCTCTCAAAGCGATGTTGGTAAAATCATCGGCCGTCGCGGTCGCATCGCCCGTGCAATTCGTACGCTGCTGGGTGCGTGCGCGGCTAAAACCAATCGTCGCGTGCAGCTGGAAATTTTAGACTAA	AAGCTT
KhpA_pET-30a(+)				pET-30a(+)	KhpA_pET-30a(+)	TGGCGAATGGGACGCGCCCTGTAGCGGCGCATTAAGCGCGGCGGGTGTGGTGGTTACGCGCAGCGTGACCGCTACACTTGCCAGCGCCCTAGCGCCCGCTCCTTTCGCTTTCTTCCCTTCCTTTCTCGCCACGTTCGCCGGCTTTCCCCGTCAAGCTCTAAATCGGGGGCTCCCTTTAGGGTTCCGATTTAGTGCTTTACGGCACCTCGACCCCAAAAAACTTGATTAGGGTGATGGTTCACGTAGTGGGCCATCGCCCTGATAGACGGTTTTTCGCCCTTTGACGTTGGAGTCCACGTTCTTTAATAGTGGACTCTTGTTCCAAACTGGAACAACACTCAACCCTATCTCGGTCTATTCTTTTGATTTATAAGGGATTTTGCCGATTTCGGCCTATTG…
BB0713	GGATCC	ATGGAAAATAACATAGATACACTAAAGAAATTGGAGGTGATCTACAAAAGCAAGTTCGAATTGGAGGAGCGCCGTAAGTCTATCCCGAAGTACCTGGAGGCCAAAAAGAACCAAATTGAGGAGCTCAGTAAGGTGCTGGTGGACCTGCAGCAGAAATTTAAAGAATATCAGAAAGAGGACAGCGCTCTGAAACTGGACATCCAAGATATCAACAGCCGTAAGTCGAAGGCGGAAGAGAAGATTGATTCCATCAAAACCCAGCGTGAATACGAGGCGCTGGAGAAAGAATTGCAAGTTATTATCGACGACGAGGTTACCATTCGTAAAAAGATGACCCATGTTAATGGTCTGAAAACGAAAATCGAGAAAGAAATCCTGGATGTTAATGAAAAGCACATT…	AAGCTT
BB0713_pET-30a(+)				pET-30a(+)	BB0713_pET-30a(+)	TGGCGAATGGGACGCGCCCTGTAGCGGCGCATTAAGCGCGGCGGGTGTGGTGGTTACGCGCAGCGTGACCGCTACACTTGCCAGCGCCCTAGCGCCCGCTCCTTTCGCTTTCTTCCCTTCCTTTCTCGCCACGTTCGCCGGCTTTCCCCGTCAAGCTCTAAATCGGGGGCTCCCTTTAGGGTTCCGATTTAGTGCTTTACGGCACCTCGACCCCAAAAAACTTGATTAGGGTGATGGTTCACGTAGTGGGCCATCGCCCTGATAGACGGTTTTTCGCCCTTTGACGTTGGAGTCCACGTTCTTTAATAGTGGACTCTTGTTCCAAACTGGAACAACACTCAACCCTATCTCGGTCTATTCTTTTGATTTATAAGGGATTTTGCCGATTTCGGCCTATTG…
BB0749	GGATCC	ATGAAAGAATCAGTATTTTTCATAAAGGAGGGCCCAAAAGAGGTGAACTTCGATATCGAAAAGGTCTTTCTGAGAAGCGAAAGCGTTGATATTGTTTCCATCGCTCCGGATAACCTGAAGACCTTTCTGGACGAAAAGCTGCTGAAGCTGGATAACATCCTGAAGGAGCGTCACGGTGAACTTATCAACTGCCTGAAGGGTGTTGAGTTGCGCGTGGAGCGTGTTGAAAAGGAGATGCTGGACAACAGCTTGAAGTTTGTGCAGCGTGATTTTATTAGCTATGATTCTAAGGACTTCGAGAAGAAGTCCTCCGAAACCGATGATTCGTTCAGCAAAAAAGAAGACAATCTTCCGAATATCTCCATTGGTCAGGAAGAGTTGGACGCTCTGTTGGAGGGT…	AAGCTT
BB0749_pET-30a(+)				pET-30a(+)	BB0749_pET-30a(+)	TGGCGAATGGGACGCGCCCTGTAGCGGCGCATTAAGCGCGGCGGGTGTGGTGGTTACGCGCAGCGTGACCGCTACACTTGCCAGCGCCCTAGCGCCCGCTCCTTTCGCTTTCTTCCCTTCCTTTCTCGCCACGTTCGCCGGCTTTCCCCGTCAAGCTCTAAATCGGGGGCTCCCTTTAGGGTTCCGATTTAGTGCTTTACGGCACCTCGACCCCAAAAAACTTGATTAGGGTGATGGTTCACGTAGTGGGCCATCGCCCTGATAGACGGTTTTTCGCCCTTTGACGTTGGAGTCCACGTTCTTTAATAGTGGACTCTTGTTCCAAACTGGAACAACACTCAACCCTATCTCGGTCTATTCTTTTGATTTATAAGGGATTTTGCCGATTTCGGCCTATTG…
BB0796	GGATCC	ATGTTTTTTTTAATACTACCCTTGTTTTTCTTGCTGTCGTTCAACGTGTTTTCCATCGATGTCATCAAGATCGGCATTGTGGACTTCGATCGTATTGTGATTGAAGTTCTGAATCCGCAGCTGAAGGCTAATCTCGACCAGATTAAGAACCGCTACCAAGAACAAATCAACACCCTGAACTTAGAGTTGAAGAACTTGAAGCACATGTATGATAAAAGCATCGCGGATAACGACCTGGACAATGCACGTAGCTTCGGCAACCAGTATAACCTGAAGGTGGACGAACTGAAGCGCGTAAGCAGCCTGGCGAAAAACAACCTTGAGCAACAGCGTTTGGCGAATATTAACAGCCTGAATAACAACTCCGAGAGCCTGTCCAAAATCCTGCGTGGTATTCAG…	AAGCTT
BB0796_pET-30a(+)				pET-30a(+)	BB0796_pET-30a(+)	TGGCGAATGGGACGCGCCCTGTAGCGGCGCATTAAGCGCGGCGGGTGTGGTGGTTACGCGCAGCGTGACCGCTACACTTGCCAGCGCCCTAGCGCCCGCTCCTTTCGCTTTCTTCCCTTCCTTTCTCGCCACGTTCGCCGGCTTTCCCCGTCAAGCTCTAAATCGGGGGCTCCCTTTAGGGTTCCGATTTAGTGCTTTACGGCACCTCGACCCCAAAAAACTTGATTAGGGTGATGGTTCACGTAGTGGGCCATCGCCCTGATAGACGGTTTTTCGCCCTTTGACGTTGGAGTCCACGTTCTTTAATAGTGGACTCTTGTTCCAAACTGGAACAACACTCAACCCTATCTCGGTCTATTCTTTTGATTTATAAGGGATTTTGCCGATTTCGGCCTATTG…
StpA	GGATCC	ATGAGTGTAATGCTACAATCATTAAATAACATCCGCACGCTGCGTGCTATGGCGCGTGAATTTAGCATTGATGTTCTGGAAGAGATGCTGGAGAAGTTCCGCGTTGTGACCAAAGAACGCCGTGAAGAGGAGGAGCAGCAACAACGTGAGTTGGCGGAGCGCCAAGAAAAGATCAGCACCTGGTTAGAGCTGATGAAGGCGGATGGTATTAACCCGGAAGAGTTGCTGGGTAATAGCTCTGCTGCCGCGCCAAGAGCGGGTAAGAAACGTCAGCCGCGTCCGGCAAAATACAAATTCACCGACGTGAACGGCGAAACGAAGACCTGGACCGGTCAGGGCCGTACTCCGAAACCGATCGCCCAGGCACTCGCGGAAGGCAAGTCCCTGGACGACTTTCTG…	AAGCTT
StpA_pET-30a(+)				pET-30a(+)	StpA_pET-30a(+)	TGGCGAATGGGACGCGCCCTGTAGCGGCGCATTAAGCGCGGCGGGTGTGGTGGTTACGCGCAGCGTGACCGCTACACTTGCCAGCGCCCTAGCGCCCGCTCCTTTCGCTTTCTTCCCTTCCTTTCTCGCCACGTTCGCCGGCTTTCCCCGTCAAGCTCTAAATCGGGGGCTCCCTTTAGGGTTCCGATTTAGTGCTTTACGGCACCTCGACCCCAAAAAACTTGATTAGGGTGATGGTTCACGTAGTGGGCCATCGCCCTGATAGACGGTTTTTCGCCCTTTGACGTTGGAGTCCACGTTCTTTAATAGTGGACTCTTGTTCCAAACTGGAACAACACTCAACCCTATCTCGGTCTATTCTTTTGATTTATAAGGGATTTTGCCGATTTCGGCCTATTG…
Frr	GGATCC	ATGGAAGATTATAAAGCATTTTTAGATGAGAAGATGAATAAGGTCCTGCTGAGCCTGGATAACGAATACAAAACCCTGCGCACGGGCCGTATCTCCTCTAACATCTTCGACCGCATTTGTATTCAATACCATGATCGTCGTACTCCGATTACCCAGGTTAGCTCGATCCGCATCCCGGAAGCGCGTCTGGTTGTTATTCAACCGTGGGATAAATCCATTTTAAACAAGATCGAACAGGCAATTTTGAATAGCGATCTCTCTATGAACCCGAGCAACGACGGTAGCGTAATTAGAATCAAGGTGCCAAATCTGACCAGCGAGCGCCGTCAAGAGATCGTGAAGCACGCTAAAAAGATCGCCGAAGAGCACAAAATCAGCACGCGTAATATTCGTCAGGAC…	AAGCTT
Frr_pET-30a(+)				pET-30a(+)	Frr_pET-30a(+)	TGGCGAATGGGACGCGCCCTGTAGCGGCGCATTAAGCGCGGCGGGTGTGGTGGTTACGCGCAGCGTGACCGCTACACTTGCCAGCGCCCTAGCGCCCGCTCCTTTCGCTTTCTTCCCTTCCTTTCTCGCCACGTTCGCCGGCTTTCCCCGTCAAGCTCTAAATCGGGGGCTCCCTTTAGGGTTCCGATTTAGTGCTTTACGGCACCTCGACCCCAAAAAACTTGATTAGGGTGATGGTTCACGTAGTGGGCCATCGCCCTGATAGACGGTTTTTCGCCCTTTGACGTTGGAGTCCACGTTCTTTAATAGTGGACTCTTGTTCCAAACTGGAACAACACTCAACCCTATCTCGGTCTATTCTTTTGATTTATAAGGGATTTTGCCGATTTCGGCCTATTG…
GrpE	GGATCC	ATGGAAAAAAAGGAGACAAAAAGTGAATCAGAGAAGACCAATAAGCAAGATAACAAGAACACCAAAAGCCAGAAAAAAGAGAACTTGAATTTGGTTAATTCTGATAAAAAGATCGCGGAACTGGAAAACGAGATCAGCAATCTGAAGGACCTGTACCTGAGAAAGCAAGCGGAATTTGAAAACTTCCGCAAACGTCTGGAGAAGGAGAAGGACAACTTTGTTAAATTCGCCAATGAAACGATCATGAAAGACGTCGTGAATTTCCTGGATAATCTGGAGCGCGCAATCAACTCCAGCAAAAAGTCCAAGGATTTTGACAACTTGCTGACCGGTATTAGCATGATTGAGAACGAAATCCTGAGCATCTTTGACAAGAAGTACAACTTGAAGAAGTTCGGC…	AAGCTT
GrpE_pET-30a(+)				pET-30a(+)	GrpE_pET-30a(+)	TGGCGAATGGGACGCGCCCTGTAGCGGCGCATTAAGCGCGGCGGGTGTGGTGGTTACGCGCAGCGTGACCGCTACACTTGCCAGCGCCCTAGCGCCCGCTCCTTTCGCTTTCTTCCCTTCCTTTCTCGCCACGTTCGCCGGCTTTCCCCGTCAAGCTCTAAATCGGGGGCTCCCTTTAGGGTTCCGATTTAGTGCTTTACGGCACCTCGACCCCAAAAAACTTGATTAGGGTGATGGTTCACGTAGTGGGCCATCGCCCTGATAGACGGTTTTTCGCCCTTTGACGTTGGAGTCCACGTTCTTTAATAGTGGACTCTTGTTCCAAACTGGAACAACACTCAACCCTATCTCGGTCTATTCTTTTGATTTATAAGGGATTTTGCCGATTTCGGCCTATTG…
Ebfc	GGATCC	ATGGCTGTAAATCCCCTAGATTTTTTAAAAAACATGTCTAGCGTTAAGAACAACATCGACAACATTAAGAAGGAGATCAGCAAGATCACCGTTTGCGGTAAAGCGGGTAGCAATATCGTGACCATTGAAATGGACGGCGAGTTCAATGTAAAAAAGGTGTCCATTAACAAAGAGTTCTTCGATGATCTGGATAACGACGCGTTTGAGCAGATGATTAAAAGCGCATTGAATGACGCTGTGTCGAAAGTCAAGGAGGAAATCAAGCTGAAAACGATGGGTGTTCTGCCGTTTGGCATGTAA	AAGCTT
Ebfc_pET-30a(+)				pET-30a(+)	Ebfc_pET-30a(+)	TGGCGAATGGGACGCGCCCTGTAGCGGCGCATTAAGCGCGGCGGGTGTGGTGGTTACGCGCAGCGTGACCGCTACACTTGCCAGCGCCCTAGCGCCCGCTCCTTTCGCTTTCTTCCCTTCCTTTCTCGCCACGTTCGCCGGCTTTCCCCGTCAAGCTCTAAATCGGGGGCTCCCTTTAGGGTTCCGATTTAGTGCTTTACGGCACCTCGACCCCAAAAAACTTGATTAGGGTGATGGTTCACGTAGTGGGCCATCGCCCTGATAGACGGTTTTTCGCCCTTTGACGTTGGAGTCCACGTTCTTTAATAGTGGACTCTTGTTCCAAACTGGAACAACACTCAACCCTATCTCGGTCTATTCTTTTGATTTATAAGGGATTTTGCCGATTTCGGCCTATTG…

## Sheet: Primers and Gblock
Primer	Sequence (5′–3′)	Use for:
pETite T7 Forward	TAATACGACTCACTATAGGG	PCR screening plasmid transformants in E.coli
pETite Reverse	CTCAAGACCCGTTTAGAGGC
BB_0749_U_971F	ATAAGAGAGTAGGGCGCCTGG	PCR to generate upstream fragment for bb0749::3xflag construct
BB_0749_up_1R_AscI_XmaI	GGCGCGCCGATCCCGGGCCAAACTTGCTCTCCAAAAC
BB_0749_1F_XmaI_HindIII	CCCGGGGATCAAGCTTGAAAGTGTTTTTTTTATC﻿AAAGAAG	PCR to generate bb0749 ORF fragment for bb0749::3xflag construct
BB_0749_D_96R_AscI	GGCGCGCCAAGCTCTCCAATTTTCGAGA
M13F	GTAAAACGACGGCCAG	PCR screening cloning intermediates in E.coli
M13R	CAGGAAACAGCTATGAC
BB_0749_U_183_F	TCCTGAGTAAAAAGACATTGCA	PCR screening for 3xflag insertion in B. burgdorferi
BB_0749_194_R	TAAACAATTAATCAGCTCGCCGT
1711F	TCTGGTTGTCAGTGAAGATGGA	PCR to amplify gBlock for bb0749::3xflag construct
1347R	AAGCCTCTCTCTTGCTGCT
6S_19F	GGGAGGTTTAATTTTAAGAA	in vitro transcription of a 6S RNA probe for Northern blotting
6S_180R+T7	TAATACGACTCACTATAGGCCAACATAAGAACATTTT	in vitro transcription of a 6S RNA probe for Northern blotting
rrf_7F	TGGTTAAGAAAAGAGGAAA	in vitro transcription of a 5S RNA probe for Northern blotting
rrf_110R+T7	TAATACGACTCACTATAGGCTGGCAATAACCTACTCT	in vitro transcription of a 5S RNA probe for Northern blotting
gBlock
XmaI_S/S_749p_5UTR_ndeI_3xFLAG_HindIII	TCTGGTTGTCAGTGAAGATGGACCCGGGTACCCGAGCTTCAAGGAAGATTTCCTATTAAGGTTGAACTTAAGAGCTTAAGCATAGACGATTTGAAAAAAATTTTAAAACAAACAAAAAATTCTTTAATAAAACAATATGTTGCGATGTTTAAGGTTTATGATTTAGATTTAAAGTTTAGTGAGGAAGCTATAGATAGAATTGCAGAGCTTACTTTTAATATGAATCTTGAGAGTGAAAATCTTGGTGCCAGAAGACTTCACGGTGTTATGGAAATAGTGCTTGCAGATCTTTTTTTTGAAGTGCCTGGCAGTAAGTTGAAAAAATTTGAAATAAACTTGGACTATGTTAATAAAAAAATACAAATTAACGAACAAAAAGATTTGAATTATTATATAATT…	Template for PCR to generate the streptomycin/spectinomycin resistance cassette, the bb0749 predicted promoter and 5'UTR, and the B. burgdorferi optimized 3×flag sequence

## Sheet: RNAs
RNAs Sequence	5′-3′
M1	UAAUAAAUAAAACAUUAAAUU
J1	AAUUUAAUGUUUUAUUUAUUA
trpL term	/56-FAM/GAGCCCGCACCUGAUGCGGGCUU/3Dab/
